# Supplementary material for: Hepatitis C Virus Epidemiology in Lithuania: Situation before Introduction of the National Screening Programme
Source: Viruses. 2022 May 30;14(6):1192. doi: 10.3390/v14061192 (PMC9230764; doi:10.3390/v14061192)
Supplement: Supplementary file 1 [file viruses-14-01192-s001.zip]

Archive with 1 entries (1 files):
- viruses-1685482-supplementary.pdf
